# Supplementary material for: Development of the piggyBac transposable system for Plasmodium berghei and its application for random mutagenesis in malaria parasites
Source: BMC Genomics. 2011 Mar 20;12:155. doi: 10.1186/1471-2164-12-155 (PMC3073922; doi:10.1186/1471-2164-12-155)
Supplement: Additional file 1 — Description of piggyBac insertions. Column 1: Origin of insertion described as: Parental population.clone.subclone (See main text for description). Column 2: Type of insertion in relation to CDS: 5' UTR, CDS, 3'UTR or more than 1 kb away from the nearest CDS (> 1 kb from CDS). Column 3: Insertion site distance to start ATG of CDS (for 5' UTR and CDS insertions) or from the end (stop codon) of the CDS (for 3' insertions). Column 4: Percentage of locus disrupted (for CDS insertions only) and calculated as the percentage of the locus (including introns) occurring after the insertion site. Column 5: Pb locus identifier as used by the Sanger Center (two first digits indicate chromosomal location on the 14 P. berghei chromosomes). Column 6: Insertion site sequence (TTAA) with the adjacent 20 5' and 3' nucleotides. Column 7: Gene description as provided by the Sanger Center. [file 1471-2164-12-155-S1.XLS]

## Sheet: piggyBac inserts
Different (sub)populations of parasites	Type of insertion	Distance from insertion site to CDS/ATG	Percentage of locus disrupted	P. berghei gene ID	TTAA tetranucleotide insertion site	Gene product (Sanger 2010 annotation)
P1.d.1	ND	-		Repetitive region 1	ATATTTATATTTTAACTATTTTAAAATATAATTTATTTATACCT	-
P1d.2	5`UTR	633		PBANKA_132830	AGGATATTTTTTTTAATTATTTAACATAATATATAAAATTATAG	ATP-dependent protease la, putative
P1.e	CDS	678	18.0169	PBANKA_071390	TATATAAATTATATCTTTTATTAAAAGTAGATTCATTATCATCT	adenylate kinase, putative
P1.e	3´UTR	367		PBANKA_110200	TCGTTTTTTCTTATTTTTTTTTAATTTAGTGCAATATATAAATA	conserved Plasmodium protein, unknown function
P1.f	CDS	5421	17.714	PBANKA_143540	CAATTTTACACCTATTTTAATTAATAATTTATATCTATTCATAA	conserved Plasmodium protein, unknown function
P1.g	CDS	11889	<1	PBANKA_080160	TTGATTCTAATGGATCCTTTTTAATAATATTATAAAGCTCAAAT	conserved Plasmodium protein, unknown function
P1.g	>1 Kb from CDS	1164		PBANKA_131490	TAAATAGATAATATATTTATTTAATATAAAAATTATATAGTTAA	conserved Plasmodium protein, unknown function
P1.h	3`UTR	75		PBANKA_130970	TGATGGCGTTATAAATATTATTAAGATAAAAGATTTATGAATAA	helicase, putative
P1.j	3`UTR	93		PBANKA_071750	TATTTTTTTTATAACATTTTAATTATTTTTTGTTTTCCATAAAC	nuclear cap-binding protein, putative
P1.m	5`UTR	514		PBANKA_082030	AAATCATCCTATTCTTTTTTTTAATACCCATCATTAAAATGGGT	protein disulfide isomerase, putative
P2	intron	781	87.9791	PBANKA_130230	TATTTGTGTTAGATTATTTTTTAAAATATATTTAATATGCATAA	metacaspase-like protein
P2	intron	249	61.4551	PBANKA_131090	GCTTATCATGCCATACTTGTTTAAGAACAAACTCAATCCATATA	conserved Plasmodium protein, unknown function
P2	5`UTR	464		PBANKA_050690	TACATTAATTTTCTTGTTTTTTAATAAAATTTGCGTATTATGAT	conserved Plasmodium protein, unknown function
P2	CDS	267	82.3646	PBANKA_031500	CGATTTTTCGTTCATTTTTTTTAAGGACTGAATATACTGAATTC	apicoplast RNA methyltransferase precursor, putative
P2	CDS	2498	9.16364	PBANKA_144600	GTACTTGTCCAAATTGTTTCTTAATAGTCGAATTGGTTGTTATT	conserved Plasmodium protein, unknown function
P2	CDS	1347	57.1837	PBANKA_090180	ATTTTTTTTTCATAATCTTTTTAAAAATAATTTAGATGAACATT	conserved Plasmodium protein, unknown function
P2	CDS	365	88.6681	PBANKA_100570	ATGAAGACATATATGATGAATTAAATAAAATAGACGGTTTTATT	conserved Plasmodium protein, unknown function
P2	CDS	4781	12.7396	PBANKA_010530	GCTTATAGTTAATGATTCATTTAAAAACATTTTTTCATGAAATC	conserved Plasmodium protein, unknown function
P2	CDS	494	4.07767	PBANKA_122430	CTACAAACTTATGAGATCTTTTAAATCAGATAAGAATTTATCTG	glycosyltransferase, putative
P2	CDS	657	80.9344	PBANKA_051110	CGTTATACATTTCTGGATGTTTAAAATGTGAAATATATATTTCA	conserved Plasmodium protein, unknown function
P2	CDS	66	94.1281	PBANKA_082890	TATATAATTCTCTTTCTTCCTTAAGTTTTTTTCTTTCTTTTTTC	conserved Plasmodium protein, unknown function
P2	3`UTR	166		PBANKA_083680	CATGTAGAGCTGCCATTATATTAAAAAGGGTGAATAAATTATAT	Pb-fam-1 protein
P2	3`UTR	59		PBANKA_112690	AAGAAAAGCATATACCTTTATTAAAAATGTTGACATTTATAATA	protein kinase, putative
P2	3`UTR	130		PBANKA_070100	AAATTTTTTTTAAATGCACGTTAAAATCTACAATTTGTTCACGG	tryptophan-rich antigen, putative
P2	3`UTR	155		PBANKA_060790	AGTTTCTTAATTTGCAAAGAAATTATTTGTTTTTTTAATTCAAA	3',5'-cyclic-nucleotide phosphodiesterase, putative
P2	3`UTR	201		PBANKA_030420	TACCCCGTCATTATATCATATTAAAACCATGCCTATTTACTATA	transcription factor, putative
P2	3`UTR	335		PBANKA_060950	ATTTGATTGCCTTTTTTTGTTTAATAATAAAGCTGTATTTTTGT	kinesin-related protein, putative
P2	3`UTR	338		PBANKA_020410	AAAAAAAATTAAAATGGTAGTTAAATATTACAAAATAAGCATAT	N-terminal acetyltransferase, putative
P2 (F1/F3)	5`UTR	117		PBANKA_062360	TCGAAAAAAATATAATATATTTAACTACAGACAGTTGTTATATA	BIR protein
P2 (F3)	CDS	3530	53.1022	PBANKA_103150	TATTTTCCTTAATTTATATTTTAAATAAAAATGAAACATTTTTA	conserved Plasmodium protein, unknown function
P2 (F2)	5`UTR	722		PBANKA_120210	TCAACTTACAGCCTTATAGCTTAAACACTAATCTTATATAATCT	conserved Plasmodium protein, unknown function
P2	5`UTR	675		PBANKA_020990	AAGTATTTAAAAAATATTTATTAATAATAAATAATTAAAGGGAA	nucleoside transporter, putative
P2	3`UTR	58		PBANKA_082620	AATGAGAATTTGGATATAATTTAAATACATGGGGGTAGAGGTAT	protein phosphatase-beta, putative
P2	>1 Kb from CDS	1080		PBANKA_114230	TAATGCTTTCCCCAGTTTGCTTAAATATAGTATATACCCACACA	rhoptry protein, putative
P2	3`UTR	107		PBANKA_062170	CTTCATTGAAGTGTTTCCTTTTAAAGTGTGTTGTTTTTTATTCA	conserved Plasmodium protein, unknown function
P2	5`UTR	426		PBANKA_145380	TTTTTTTTTCTAAAATATATTTAAAACGCTTCTTAATTTAAACA	conserved Plasmodium protein, unknown function
P2	5`UTR	459		PBANKA_145920	AGTGTTAAAAAAAAATAAAATTAATCAACGTTTAAAGTCATTGT	delta-aminolevulinic acid synthetase, putative
P2	5`UTR	520		PBANKA_132690	TGCCTCAAATCTTTGTAAACTTAAGAAGAAAAAATGCAATATAT	DNA polymerase alpha subunit, putative
P2	3`UTR	174		PBANKA_122310	ATTAATTAAAAAAAAAAAAGTTAAGAGCATAAAGGGAAAAAACA	proteasome subunit alpha, putative
P2	5`UTR	975		PBANKA_091900	CTTTATATACTAATCCTATTTTAAAAAAAAATTTTTATTTGATT	26S proteasome regulatory complex subunit, putative
P2	>1 Kb from CDS	1046		PBANKA_052020	ATTATAATAAATAATTTTATTTAAATTATTATTTTTTTTTTAAT	ADP/ATP transporter on adenylate translocase, putative
P2	3`UTR	12		PBANKA_060190	TTCCTTTTATGAATAAAATAAATTTATTTTTTTATTTCATTTTA	high mobility group protein, putative
P2	3`UTR	338		PBANKA_142220	ACATGAATATTTTTCCTCTCTTAAGCATATTCACAGTTCAAAGG	zinc transporter, putative
P2	>1 Kb from CDS	2557		PBANKA_121810	TATAAAAGAGCTAATTATTTTTAAACATACAATTTTATATTTTA	capsule protein
P2	5`UTR	240		PBANKA_050980	ATATATATAAGTTATATTTATTAAGCTTAGTTATTTAAAAAAAA	cytochrome c oxidase copper chaperone, putative
P2	5`UTR	856		PBANKA_041720	TGTTACATTTATATACTCTCTTAAATGAAATTCCAAGTAGTGAA	conserved Plasmodium protein, unknown function
P2	CDS	8296	50.6836	PBANKA_093460	TAGAAGTATATCCATCAATCTTAAAAATCGTATTAAATTTTTAT	conserved Plasmodium protein, unknown function
P2	ND	-		Repetitive region 2	AATATTTTACTTTAACCATATTAAATCGGCATGAGCACTCAATT	-
P2	3´UTR	516		PBANKA_031140	GTAATCATTGTGTTTTACTCTTAAATATATATATACCCATATAT	serine/threonine protein kinase, putative
P2	CDS	6633	25.3713	PBANKA_100950	TAATCCAAATATTTATTCTTTTAAAAATATGTTTTATCCCGCTG	NAD(P)H-dependent glutamate synthase, putative
P2	3`UTR	363		PBANKA_121780	TTTCTTTTTAGAATAATTTTTTAAGAAAAATTATATTTGGGATT	SMN-like protein
P2	>1 Kb from CDS	1121		PBANKA_131910	TGAATAAATTATTTCCTTAATTAAGAACAAACAAGTATTAATAT	hemolysin, putative
P2	5`UTR	37		PBANKA_080040	AATTACAATAATATTTTATATTAATAACTTTCCAGTAGCATAAA	conserved Plasmodium protein, unknown function
P5	CDS	296	80.0539	PBANKA_021030	TATATCATCAATTAACTTTTTTAAAAACAACCCTATACTTGTAT	conserved Plasmodium protein, unknown function
P5	intron	2058	22.3689	PBANKA_143400	AATGGAAATCCACTATATTTTTAAATGTTTTTTCATATGCAAAT	phosphate translocator, putative
P5	CDS	4480	2.73556	PBANKA_081550	ATTATATTGTTCATTTTCTTTTAATAAAACATAATTATTTTTAT	conserved Plasmodium protein, unknown function
P5	CDS	550	61.0206	PBANKA_092790	TTTATTATTATTTTGTTTTTTTAAGTTTTTACTAATTAAATCCT	metal ion channel, putative
P5	CDS	1472	49.0305	PBANKA_131800	ACGTAATAATTTTTTCTTATTTAATATTTTTATTGCAACTATTT	serine/threonine protein kinase, putative
P5	CDS	650	59.552	PBANKA_090710	ACTTGTATTGTTACAACAGTTTAAGGAAGGATATACTGGATAAT	inner membrane complex protein 1b
P5	CDS	2429	5.26521	PBANKA_120460	ATTTTGCAAAAACAGAAATATTAATAAAAATAAATTATTTATTA	conserved Plasmodium protein, unknown function
P5	intron	194	84.6882	PBANKA_103510	AATTTATATAATCGAAAATGTTAAATACATTTTAAAAAATGGAA	fibrillarin, putative
P5	CDS	1128	16.0089	PBANKA_111960	TAATAGTCATAGGAATACATTTAAAATACTCTACACTAGTATCT	merozoite surface protein 10, putative
P5	CDS	778	21.7304	PBANKA_082440	ATACTGTCTAACATTGTCACTTAAGATAATGTGTCGATAAATAT	conserved Plasmodium protein, unknown function
P5	CDS	707	53.6089	PBANKA_062230	ATCATAATATTCAACACTTTTTAATATATGCTGATTGCCTTCTC	conserved Plasmodium protein, unknown function
P5	CDS	1396	57.9771	PBANKA_143650	GTCTTTTTTTTCTAATTCTTTTAAGCTATTTTTATTAATATTTT	conserved Plasmodium protein, unknown function
P5	CDS	1010	92.1784	PBANKA_143840	TTGTTTTGTTTGTTCATTAAAATTTTGAAATGAATTCCAATTTT	conserved Plasmodium protein, unknown function
P5	3`UTR	111		PBANKA_132530	AAAAAAATCCAAAATTCTAATTAAAAAAATAACCTTATTACGTA	conserved protein, unknown function
P5	3`UTR	153		PBANKA_020330	AATTTATATTTGTTTAAACTTTAAAAAAATAAAATATAAAAATT	DNA-directed RNA polymerase 2 subunit
P5	3`UTR	192		PBANKA_060780	TTTGGGAAAACACATATTTATTAATAAGTGCTGAAACAGTGTGC	conserved Plasmodium protein, unknown function
P5	5`UTR	591		PBANKA_021480	TTAAAATAATTTCCTTCTTTTTAAAATAATAACTTTTAAAAAAT	heat shock protein, putative
P5	3`UTR	312		PBANKA_060390	ACAAAAAAATGAGAAAGTGCTTAAATTAAAAACAACACCCTTAA	conserved Plasmodium protein, unknown function
P5	>1 Kb from CDS	1036		PBANKA_102800	TAACAAATAAAAAAAGGGAATTAATGTTTTTGTAAATATATAAC	ubiquitin C-terminal hydrolase, putative
P5	>1 Kb from CDS	1142		PBANKA_134170	TGTATTTTTAATTGTTAAGTTTAATTTGTACAATGTCATAATTA	conserved Plasmodium protein, unknown function
P5	5`UTR	389		PBANKA_112190	TCATTATTTGCTTTTCCTTTTTAACATCTTTTTATTAAAAATTT	chorismate synthase, putative
P5	5`UTR	583		PBANKA_020130	TGCTATATATTATTTTTTTATTAATAAATAATGATTTATATAAT	lysophospholipase, putative
P5	5`UTR	845		PBANKA_052150	TCACTATACAGTAAAAGAGCTTAAAAAATCGTCTTTTATTTTTC	conserved Plasmodium protein, unknown function
P5	CDS	3239	82.4073	PBANKA_132670	TCAATGTATTAATATTATTTTTAAATATTAATTTGCATAATGTG	conserved Plasmodium protein, unknown function
P5	CDS	1880	70.3517	PBANKA_062240	TCTATTACTTGTACCATCAATTAATAACTCTATTAGCTCTTCAC	kinesin, putative
P5	CDS	3013	46.2923	PBANKA_091300	GGGAAAACGTTGTTAATGCCTTAAAATATGTCATTCCATTTTCT	conserved Plasmodium protein, unknown function
P5	CDS	1503	68.681	PBANKA_120860	TCAGTATTTTTTCATTTTCCTTAATTTCTTCAAAATTATTTTGT	conserved Plasmodium protein, unknown function
P5	3`UTR	40		PBANKA_061240	ATTTATTTATTTATTTTTTTTTAATTTTTTTATTTATTTTTTTT	conserved Plasmodium protein, unknown function
P5	3`UTR	121		PBANKA_103380	CTTTATTGTGTATGTTTTTTTTAAAAAATAAATTAAAACGAATA	conserved Plasmodium protein, unknown function
P5	3´UTR	729		PBANKA_031670	CAAGACTCAAAATTTATTCATTAAAAACTATGGAATCAAACATA	Plasmodium exported protein, unknown function
P5	5`UTR	117		PBANKA_100260	TAAATGTTTTTTTATATTATTTAATTAAGTAAATAATTAATTAT	pfs45-48 related protein, putative
P5	5`UTR	166		PBANKA_081710	GGCAAATTGTGCTAACTTATAATTAAAAAAAATGGTTTGGTGAG	thioredoxin reductase 3, putative
P5	5`UTR	283		PBANKA_145650	AACTTATAATATAATTTTCTTTAAAATTCGAAATTTATATTAAT	conserved Plasmodium protein, unknown function
P5	5`UTR	427		PBANKA_020770	AAAATAAATAAAAAATGTATTTAAATTAGATAAATTCGTATCGG	conserved Plasmodium protein, unknown function
P5	5`UTR	518		PBANKA_110490	AAAAAAATTCAGTTAGCCATTTAAGCATTTAGCATATAATAAAA	UDP-N-acetyl glucosamine:UMP antiporter, putative
P5.b	5`UTR	1520		PBANKA_094400	TATATTCTAAAATACTTAATTTAAAAACTATGAAACGAGGGAAT	BIR protein
P5.b	CDS	929	11.4395	PBANKA_093650	TGAAAAATGAGATGATAATCTTAAAAAATAATATTTAAGTTTAT	replication factor C subunit 5, putative
P5.b	CDS	1193	41.9182	PBANKA_061790	AATATTTACATTTTTTTTTTTTAATGAAGATGTTAATTCACATG	ferrodoxin reductase-like protein, putative
P5.b.2	5`UTR	46		PBANKA_112400	GCAAAAAGTATGAACATTATTTAAAAAGGGAAAAATATAATTTT	sphingomyelin synthase, putative
P5.b.2	5`UTR	467		PBANKA_134330	CTTTCCCCATTTAAATATCATTAAGCCTGTATACCAAGAGCGTG	proteasome subunit beta type 7 precursor, putative
P5.b.2	CDS	14985	14.391	PBANKA_041610	TTTTATAAAGTTTCTCATTTTTAAATAACCATTTTGTTGAACTT	dynein heavy chain, putative
P5.b.2	CDS	1542	51.0787	PBANKA_122510	AGTAAGCAACATATTCTTCATTAAAAATTGTAAAATGGGACAGA	conserved Plasmodium protein, unknown function
P5.b.2	3`UTR	54		PBANKA_093360	TAAGGGAAGTAAAAATTAAGTTAATTATAGCACATATATATGTA	dynein light chain 2, putative
P5.b.2	3`UTR	268		PBANKA_111690	AATAGTATATTATTATGTGTTTAACAAATAAAATTTTAATTTTT	conserved Plasmodium protein, unknown function
P5.b.3	5`UTR	76		PBANKA_060790	AAAAAAAATTATTTATGATTTTAATTTATGATGGGCATAAAATA	3',5'-cyclic-nucleotide phosphodiesterase
P5.b.3	5`UTR	866		PBANKA_092590	ATCATTATTATATTTTTTTATTAATACAATTTTTCATTTATAAC	conserved Plasmodium protein, unknown function
P5.b.3	CDS	2031	33.9297	PBANKA_091200	GTTCATCAGTTTCATTTTCATTAACCAAAAAGGACAACGGGCTG	conserved Plasmodium protein, unknown function
P5.b.3	CDS	467	88.801	PBANKA_070850	TTTATCGATCCAAAAGTTGTTTAAAAAATCTTTCCCTTTGTATA	conserved Plasmodium protein, unknown function
P5.b.3	CDS	826	41.831	PBANKA_146240	CGAATAAATGTTTTTTTGTTTTAATCATCATTAAGAATTCGTTA	cutA, putative
P5.b.3	CDS	3114	65.1522	PBANKA_132110	AGTTTTTAATTTGTTTTTCTTTAAATTTTTCTAAAAATATGTTT	conserved Plasmodium protein, unknown function
P5.b.3	CDS	1452	73.5326	PBANKA_114010	TTCCAATGTTTAATCCATTCTTAACTTCTGAAAAATATTTATCT	conserved Plasmodium protein, unknown function
P5.b.3	ND	-		Repetitive region 3	TATACATGTTACATAATTATTTAAATGCACCATAAAATTTAGAC	-
P5.b.3	>1 Kb from CDS	1219		PBANKA_010030	CGTCTTGATAATTTAGAATATTAAGAAAACCAACCCTTAAAAAC	phospholipase, putative, pseudogene
P5.b.3	>1 Kb from CDS	1500		PBANKA_146260	TGTACATATATACTTTTTTTTTAATGTTTTATCACACAAACATA	conserved Plasmodium protein, unknown function
P5.i	5`UTR	443		PBANKA_100960	CACACATTTTTTATATTTAATTAAAGACAATATAAACAACGGAA	conserved Plasmodium protein, unknown function
P5.i	CDS	75	95.3846	PBANKA_133050	TTGAAAATATATTCATATTATTAATATTAGTATTACAACCTGAT	conserved Plasmodium protein, unknown function
P5.i	CDS	2871	10.2251	PBANKA_091330	TTCAGAAAATCCTATGAAAAAATTTTACCCTTATCAAAATAAAA	regulator of chromosome condensation, putative
P5.i	>1 Kb from CDS	1103		PBANKA_020700	TTCTTATACACAATTTTTATTTAATTTATATATAATTATTAGGT	calcium-transporting ATPase, putative
P5.i.1	CDS	2484	26.6391	PBANKA_103560	TTACAATTATATTATCATCATTAAATAGATATTGTGAAATAACT	ATP-dependent Clp protease, putative
P5.i.1	CDS	1088	44.2623	PBANKA_146450	AACTTCTTGATTTTTAAATTTTAATATTGATTCAATTCTCTTTT	DEAD/DEAH helicase, putative
P5.i.1 (a.p)	CDS	1130	61.7079	PBANKA_030240	AAAAAAGATAGGATATTTATTTAAAAATAAATTAATAAATATAT	conserved Plasmodium protein, unknown function
P5.i.1 (a.p)	CDS	83	91.6077	PBANKA_020780	AGATTCGTTATCATTTTTGTTTAAATTGAAATTTCCATTACCCT	conserved Plasmodium protein, unknown function
P5.i.1 (a.p)	CDS	675	33.432	PBANKA_142860	TTATGTATATGTAGAAAATTTTAAAAGAGAAAAATAATCCTATA	conserved Plasmodium protein, unknown function
P5.i.1 (a.p)	CDS	495	14.0625	PBANKA_103790	TTGAACAATATGATTTTTTATTAAATAAGGTGTATTCAACTGAA	conserved Plasmodium protein, unknown function
P5.i.1 (a.p)	3´UTR	752		PBANKA_142250	ACAATTAAATACTTTTTTTTTTAAATAAGTCGATAATTTCAGCA	RAP protein, putative
P5.i.1 (a.p)	5`UTR	285		PBANKA_061110	TTCATGTACCTTTTTTGTTTTTAATTAAATTTCTTTTTATAATT	succinyl CoA ligase, putative
P5.i.2	5`UTR	192		PBANKA_134910	TTTTAAAAAAATTATAATATTTAAAATAGTCATATAAATTTTAT	merozoitee surface protein 7
P5.i.2	CDS	207	86.8738	PBANKA_092680	ATGCTTCATCATCATTTTCCTTAAAATTTGTATCCTGCTTATAT	conserved Plasmodium protein, unknown function
P5.i.2 (a.p)	intron	396	40.1813	PBANKA_103800	CTTTTAAACAAAAAAAATTTAATTAAAACAGTTGCAAAAATGTT	cytochrome c, putative
P5.i.2 (a.p)	CDS	3054	56.2652	PBANKA_146270	TTTTTATTGGCTTTTTTTTTTTAATATCATAAAAATTATTTATC	conserved Plasmodium protein, unknown function
P5.i.3 (a.p)	CDS	476	84.4394	PBANKA_122530	AGAACCATTTTCATTGGGATTTAAAGAGTTACTAAATATTATAC	conserved Plasmodium protein, unknown function
P5.i.3 (a.p)	CDS	1329	11.1631	PBANKA_051680	TTAGTATATTAGGATTGTATTTAATATGATCATTTGCATTCTCG	conserved Plasmodium protein, unknwon function
P5.i.3 (a.p)	CDS	3975	41.4408	PBANKA_100340	TTCTCAAATCTCCTTCTTTATTAAAAATATTATTATTTTTACCA	decarboxylase, putative
P5.i.3 (a.p)	3´UTR	159		PBANKA_082890	AAATGTTATAAAATTGGATGAATTATATATGATTGAAAATTATT	conserved Plasmodium protein, unknown function
