# Supplementary material for: Development of the piggyBac transposable system for Plasmodium berghei and its application for random mutagenesis in malaria parasites
Source: BMC Genomics. 2011 Mar 20;12:155. doi: 10.1186/1471-2164-12-155 (PMC3073922; doi:10.1186/1471-2164-12-155)
Supplement: Additional file 2 — A characteristic of piggyBac inserts in 5'UTR and coding sequences (CDS and introns) of the P. berghei genome. Column 1: Type of insertion in relation to CDS: 5' UTR or CDS. Column 2: Pb locus identifier as used by the Sanger Center (two first digits indicate chromosomal location on the 14 P. berghei chromosomes). Column 3: Identifier for P. falciparum orthologs. Column 4: Gene description as provided by the Sanger Center. Column 5: Targeted disruption attempted (See column 8 for reference to study). Column 6: Exclusive expression in gametocytes/oocysts/sporozoites ([7,8]). Column 7: Other details regarding gene. Column 8: References to targeted disruption or expression of gene. Column 9: Origin of insertion described as: Parental population.clone.subclone (See main text for further description). Column 10: RMgmDB (RMgmDB; [42,22]) number assigned to disruption. [file 1471-2164-12-155-S2.XLS]

## Sheet: ORF and 5'UTR inserts
Type of insertion	P. b gene ID	P. f gene ID	Gene product (Sanger 2010 annotation)	Targeted disruption	Evidence for exclusive expression in gametocytes or oocysts/sporozoites*	Other details	Reference	Different (sub)populations/clones of parasites	Number provided in RMgmDB (principal name)
5`UTR	PBANKA_062360		BIR protein					P2 (F1/F3)	19
5`UTR	PBANKA_145380	PFL1905w	conserved Plasmodium protein, unknown function					P2	26
5`UTR	PBANKA_145920	PFL2210w	delta-aminolevulinic acid synthetase					P2	27
5`UTR	PBANKA_050980	PF10_0252	cytochrome c oxidase copper chaperone, putative					P2	35
5`UTR	PBANKA_080040		conserved Plasmodium protein, unknown function					P2	43
5`UTR	PBANKA_112190	PFF1105c	chorismate synthase					P5	21
5`UTR	PBANKA_100260	PFD0240c	6-cysteine protein	yes		P41	this paper	P5	31
5`UTR	PBANKA_081710	PFI0790w	thioredoxin reductase 3					P5	32
5`UTR	PBANKA_145650	PFL2075c	conserved Plasmodium protein, unknown function					P5	33
5`UTR	PBANKA_020770	PFA0275c	conserved Plasmodium protein, unknown function		yes		Khan et al 2005 Cell;	P5	34
5`UTR	PBANKA_112400	PFF1215w	sphingomyelin synthase, putative					P5.b.2	39
5`UTR	PBANKA_134330	PF13_0156	proteasome subunit beta type 7 precursor, putative					P5.b.2	40
5`UTR	PBANKA_060790	PFL0475w	cGMP-specific phosphodiesterase					P5.b.3	45
5`UTR	PBANKA_100960	PF14_0333	conserved Plasmodium protein, unknown function					P5.i	55
5`UTR	PBANKA_061110	PF14_0357	succinyl CoA ligase, putative					P5.i.1 (a.p)	66
5`UTR	PBANKA_134910		merozoite surface protein 7	yes		MSP7	Tewari et al, 2005. Blood http://pberghei.eu/index.php?rmgm=224	P5.i.2	67
5`UTR	PBANKA_050690	PF10_0220	phospholipid scramblase 1, putative					P2	3
intron	PBANKA_130230	PF14_0363	metacaspase-like protein	yes			this paper	P2	1
intron	PBANKA_131090	PF14_0449	conserved Plasmodium protein, unknown function					P2	2
intron	PBANKA_143400	PFL0890c	triose or hexose phosphate/phosphate translocator, putative					P5	2
intron	PBANKA_103800	PF14_0038	cytochrome c, putative					P5.i.2 (a.p)	69
intron	PBANKA_103510	PF14_0068	fibrillarin, putative					P5	8
ORF	PBANKA_071390	PF08_0062	adenylate kinase 2					P1.e	3
ORF	PBANKA_143540	PFL0973c	conserved Plasmodium protein, unknown function					P1.f	5
ORF	PBANKA_080160	MAL7P1.15	conserved Plasmodium protein, unknown function					P1.g	6
ORF	PBANKA_031500	PFB0855c	apicoplast RNA methyltransferase precursor, putative					P2	4
ORF	PBANKA_144600	PFL1510c	conserved Plasmodium protein, unknown function					P2	5
ORF	PBANKA_090180	PF11_0482	conserved Plasmodium protein, unknown function					P2	6
ORF	PBANKA_100570	PFD0400w	conserved Plasmodium protein, unknown function					P2	7
ORF	PBANKA_010530	PFF0325c	conserved Plasmodium protein, unknown function					P2	8
ORF	PBANKA_122430	MAL8P1.133	glycosyltransferase family 28 protein, putative					P2	9
ORF	PBANKA_051110	PF10_0265	conserved Plasmodium protein, unknown function					P2	10
ORF	PBANKA_082890	PFI1380c	conserved Plasmodium protein, unknown function		yes		Khan et al 2005 Cell;	P2	11
ORF	PBANKA_103150		conserved Plasmodium protein, unknown function					P2 (F3)	20
ORF	PBANKA_093460	PF11_0528	conserved Plasmodium protein, unknown function	yes	yes		Lasonder et al. 2008. PloS Pathogens http://pberghei.eu/index.php?rmgm=105	P2	37
ORF	PBANKA_100950	PF14_0334	ornithine aminotransferase		yes			P2	40
ORF	PBANKA_021030	PFA0140c	conserved Plasmodium protein, unknown function					P5	1
ORF	PBANKA_081550	PFI0710c	conserved Plasmodium protein, unknown function					P5	3
ORF	PBANKA_092790	PF11_0210	metal ion channel - Mg2+, Co2+ and Ni2+					P5	4
ORF	PBANKA_131800	PF14_0516	serine/threonine protein kinase, putative	yes			R. Tewari/O. Billker, pers. comm	P5	5
ORF	PBANKA_090710	PF11_0431	inner membrane complex protein 1b, putative	yes			Tremp et al. 2008. J Biol Chem http://www.pberghei.eu/index.php?rmgm=147	P5	6
ORF	PBANKA_120460	PF10_0064	conserved Plasmodium protein, unknown function					P5	7
ORF	PBANKA_111960	PFF0995c	merozoite surface protein 10					P5	9
ORF	PBANKA_082440	PFI1155w	conserved Plasmodium protein, unknown function					P5	10
ORF	PBANKA_062230	MAL7P1.137	kelch protein, putative					P5	11
ORF	PBANKA_143650	PFL1025c	conserved Plasmodium protein, unknown function					P5	12
ORF	PBANKA_143840	PFL1130c	conserved Plasmodium protein, unknown function e					P5	13
ORF	PBANKA_132670	PF14_0600a	conserved Plasmodium protein, unknown function, pseudogene					P5	24
ORF	PBANKA_062240	PF07_0104	kinesin-like protein, putative		yes		Lasonder et al, 2008	P5	25
ORF	PBANKA_091300	PF11_0368	conserved Plasmodium protein, unknown function					P5	26
ORF	PBANKA_120860	PF10_0099	DNA2/NAM7 helicase. putative					P5	27
ORF	PBANKA_093650	PF11_0117	replication factor C subunit 5, putative					P5.b	37
ORF	PBANKA_061790	PF07_0085	ferrodoxin reductase-like protein					P5.b	38
ORF	PBANKA_041610	PFI0260c	dynein heavy chain, putative		yes		Khan et al 2005 Cell;	P5.b.2	41
ORF	PBANKA_122510	MAL8P1.201	conserved Plasmodium protein, unknown function					P5.b.2	42
ORF	PBANKA_091200	PF11_0378	conserved Plasmodium protein, unknown function					P5.b.3	47
ORF	PBANKA_070850	MAL8P1.49	conserved Plasmodium protein, unknown function					P5.b.3	48
ORF	PBANKA_146240	PFL2375c	cutA, putative					P5.b.3	49
ORF	PBANKA_132110	PF14_0547	conserved Plasmodium protein, unknown function					P5.b.3	50
ORF	PBANKA_114010	PF13_0339	conserved Plasmodium protein, unknown function					P5.b.3	51
ORF	PBANKA_133050	PF14_0640	conserved Plasmodium protein, unknown function					P5.i	56
ORF	PBANKA_091330		regulator of chromosome condensation, putative					P5.i	57
ORF	PBANKA_103560	PF14_0063	ATP-dependent Clp protease, putative					P5.i.1	59
ORF	PBANKA_146450	PFL2475w	DEAD/DEAH box ATP-dependent RNA helicase, putative					P5.i.1	60
ORF	PBANKA_030240	PFB0205c	conserved Plasmodium protein, unknown function					P5.i.1 (a.p)	61
ORF	PBANKA_020780	PFA0270c	conserved Plasmodium protein, unknown function					P5.i.1 (a.p)	62
ORF	PBANKA_142860	PFL0623c.1	conserved Plasmodium protein, unknown function					P5.i.1 (a.p)	63
ORF	PBANKA_103790	PF14_0039	conserved Plasmodium protein, unknown function		yes		Khan et al 2005 Cell;	P5.i.1 (a.p)	64
ORF	PBANKA_092680	PF11_0223	conserved Plasmodium protein, unknown function					P5.i.2	68
ORF	PBANKA_146270	PFL2390c	conserved Plasmodium protein, unknown function					P5.i.2 (a.p)	70
ORF	PBANKA_122530	PF08_0118	conserved Plasmodium protein, unknown function					P5.i.3 (a.p)	71
ORF	PBANKA_051680	PF10_0321	conserved Plasmodium protein, unknown function					P5.i.3 (a.p)	72
ORF	PBANKA_100340	PFD0285c	lysine decarboxylase, putative		yes		Khan et al 2005 Cell;	P5.i.3 (a.p)	73
